# Supplementary material for: SNRK3.15 Is a Crucial Component of the Sulfur Deprivation Response in Arabidopsis thaliana
Source: Plant Direct. 2025 Dec 28;10(1):e70132. doi: 10.1002/pld3.70132 (PMC12744938; doi:10.1002/pld3.70132)
Supplement: Supplementary file 6 — Table S4: Proteome data. [file PLD3-10-e70132-s002.xlsx]

## Sheet: experimentalDesign
sampleID	fraction	genotype	condition
Col-0_FN_1	mic	Col-0	FN
Col-0_FN_2	mic	Col-0	FN
Col-0_FN_3	mic	Col-0	FN
Col-0_FN_4	sol	Col-0	FN
Col-0_FN_5	sol	Col-0	FN
Col-0_FN_6	sol	Col-0	FN
snrk3.15.1_FN_3	mic	snrk3.15.1	FN
snrk3.15.1_FN_1	mic	snrk3.15.1	FN
snrk3.15.1_FN_2	mic	snrk3.15.1	FN
snrk3.15.1_FN_6	sol	snrk3.15.1	FN
snrk3.15.1_FN_4	sol	snrk3.15.1	FN
snrk3.15.1_FN_5	sol	snrk3.15.1	FN
Col-0_-S_1	mic	Col-0	-S
Col-0_-S_2	mic	Col-0	-S
Col-0_-S_3	mic	Col-0	-S
Col-0_-S_4	sol	Col-0	-S
Col-0_-S_5	sol	Col-0	-S
Col-0_-S_6	sol	Col-0	-S
snrk3.15.1_-S_1	mic	snrk3.15.1	-S
snrk3.15.1_-S_2	mic	snrk3.15.1	-S
snrk3.15.1_-S_3	mic	snrk3.15.1	-S
snrk3.15.1_-S_4	sol	snrk3.15.1	-S
snrk3.15.1_-S_5	sol	snrk3.15.1	-S
snrk3.15.1_-S_6	sol	snrk3.15.1	-S

## Sheet: norm intensity mic sol
sampleID	fraction	dataType	AT1G01080.2_AT1G01080.1_AT1G01080.3	AT1G01090.1	AT1G01100.4_AT1G01100.2_AT1G01100.1_AT1G01100.3	AT1G01170.2_AT1G01170.1	AT1G01320.2_AT1G01320.3_AT1G01320.1	AT1G01420.1_AT1G01420.2	AT1G01430.1	AT1G01440.1	AT1G01453.1_AT1G01453.2	AT1G01470.1	AT1G01510.1	AT1G01610.1	AT1G01620.1_AT4G00430.2_AT4G00430.1	AT1G01630.1	AT1G01740.4_AT1G01740.3_AT1G01740.5_AT1G01740.2_AT1G01740.1	AT1G01750.1_AT1G01750.2	AT1G01790.2_AT1G01790.1	AT1G01800.2_AT1G01800.1	AT1G01820.1	AT1G01910.4_AT1G01910.2_AT1G01910.1_AT1G01910.5_AT1G01910.3	AT1G01930.1	AT1G01950.4_AT1G01950.2_AT1G01950.1_AT1G01950.3	AT1G01960.1	AT1G02020.1_AT1G02020.2_AT1G02020.3	AT1G02080.2_AT1G02080.3_AT1G02080.1	AT1G02090.1_AT1G02090.2_AT1G02090.3	AT1G02120.1_AT1G02120.3_AT1G02120.2	AT1G02140.1	AT1G02145.2_AT1G02145.4_AT1G02145.1_AT1G02145.3	AT1G02150.1	AT1G02280.2_AT1G02280.1	AT1G02305.1_AT1G02300.1	AT1G02330.1	AT1G02370.1	AT1G02410.3_AT1G02410.2_AT1G02410.1	AT1G02500.2_AT1G02500.1_REV__AT3G17530.1_REV__AT4G22180.1	AT1G02520.3_AT1G02520.2_AT1G02520.1	AT1G02530.1	AT1G02560.1	AT1G02640.1	AT1G02690.1_AT1G02690.2	AT1G02700.1	AT1G02780.1	AT1G02816.1	AT1G02840.5_AT1G02840.4_AT1G02840.3_AT1G02840.2_AT1G02840.1_AT4G02430.1_AT4G02430.3_AT4G02430.4	AT1G02880.2_AT1G02880.3_AT1G02880.6_AT1G02880.4_AT1G02880.5_AT1G02880.1_AT2G44750.1_AT2G44750.2	AT1G02910.1_AT1G02910.2
Col-0_FN_1	mic	normI	3.75637e-05	0.000309981	0.000713452	1.3558e-05	0.000442486	2.66763e-05	NA	NA	9.06814e-06	9.72628e-06	1.86852e-05	7.75185e-05	NA	3.53974e-05	NA	NA	7.78922e-05	0.000991381	1.48901e-05	0.000175672	9.82759e-06	NA	8.53645e-05	NA	4.83296e-05	2.82534e-05	NA	6.89375e-05	NA	5.95942e-05	NA	NA	NA	NA	NA	0.000659522	NA	NA	1.04283e-05	NA	NA	NA	0.000675889	NA	0.000160548	6.7206e-06	1.8992e-05
Col-0_FN_2	mic	normI	2.48038e-05	0.000553257	0.000634901	NA	0.000372134	3.51312e-05	NA	NA	6.93627e-06	1.05147e-05	1.38316e-05	9.46805e-05	NA	7.21176e-05	NA	3.03422e-05	7.53071e-05	4.05944e-05	2.06722e-05	0.000114597	1.39681e-05	NA	3.70547e-05	NA	6.73843e-05	1.35851e-05	NA	5.85743e-05	8.49729e-06	5.97004e-05	NA	NA	NA	NA	6.43787e-06	0.000629156	NA	NA	NA	NA	1.34409e-05	NA	0.000570681	7.96456e-06	0.000159263	9.57042e-06	NA
Col-0_FN_3	mic	normI	2.34648e-05	0.000397963	0.000867753	NA	0.000347738	NA	NA	NA	6.93597e-06	8.17289e-06	1.5783e-05	7.42381e-05	NA	5.56732e-05	NA	4.31831e-05	7.0989e-05	0.000943846	1.72882e-05	9.75844e-05	9.90091e-06	NA	2.99758e-05	NA	7.40479e-05	3.16298e-05	NA	7.75143e-05	NA	4.5984e-05	NA	NA	NA	NA	NA	0.000518152	NA	NA	NA	NA	NA	NA	0.000801847	9.18774e-06	0.00011855	8.62022e-06	1.59765e-05
Col-0_FN_4	sol	normI	NA	8.00261e-05	NA	NA	3.50721e-05	NA	NA	NA	NA	1.06704e-05	NA	NA	NA	NA	NA	2.08537e-05	2.88155e-05	7.71817e-05	NA	2.19972e-05	NA	NA	NA	NA	0.000344167	5.76521e-05	NA	3.13041e-05	NA	NA	NA	2.39101e-05	4.04096e-05	NA	NA	0.000439068	NA	NA	NA	1.42807e-05	NA	NA	NA	0.000128489	NA	5.00837e-05	NA
Col-0_FN_5	sol	normI	NA	7.42978e-05	NA	NA	7.27594e-05	NA	NA	7.12998e-06	NA	1.82392e-05	NA	NA	NA	NA	NA	2.55682e-05	4.99713e-05	0.000105464	NA	3.76177e-05	NA	5.40681e-06	7.49541e-05	NA	5.74231e-05	4.24286e-05	NA	0.000178622	NA	3.06085e-05	NA	5.05137e-05	4.61511e-05	NA	NA	0.000910831	NA	NA	NA	1.33096e-05	NA	NA	NA	7.25861e-05	NA	7.68809e-05	NA
Col-0_FN_6	sol	normI	NA	6.27201e-05	NA	NA	6.25832e-05	NA	NA	8.32388e-06	NA	2.30057e-05	NA	NA	NA	NA	NA	2.14654e-05	8.17888e-05	9.14974e-05	NA	3.76806e-05	NA	3.47263e-06	1.40619e-05	NA	4.1419e-05	3.83222e-05	NA	0.000154168	NA	NA	NA	5.57293e-05	6.66782e-05	NA	NA	0.000688191	NA	NA	NA	1.22696e-05	NA	8.11291e-06	NA	7.35365e-05	NA	6.43257e-05	NA
snrk3.15.1_FN_1	mic	normI	3.40891e-05	0.000242984	0.000710345	1.55007e-05	0.000521081	4.42657e-05	4.63937e-06	4.71711e-06	7.79197e-06	1.22245e-05	1.74181e-05	0.000102176	1.90291e-05	3.53691e-05	NA	3.79529e-05	0.000101356	3.53829e-05	2.87997e-05	0.000180474	1.73053e-05	NA	0.000157548	NA	0.000209762	2.78028e-05	1.2094e-05	7.78189e-05	9.22767e-06	0.00012495	NA	NA	NA	NA	4.90312e-06	0.000634178	NA	NA	NA	NA	1.4978e-05	NA	0.0011454	1.23418e-05	0.000281849	1.39408e-05	7.91367e-06
snrk3.15.1_FN_2	mic	normI	2.11277e-05	0.000562471	0.000694209	2.64789e-05	0.000407912	2.75119e-05	2.132e-06	3.10093e-06	7.19992e-06	7.85492e-06	1.6118e-05	0.000101542	NA	3.87889e-05	NA	3.30159e-05	0.00010406	0.000804144	2.76167e-05	0.000160549	1.07403e-05	NA	0.0001082	NA	0.000200566	1.54222e-05	1.06564e-05	6.10781e-05	9.98419e-06	6.75778e-05	NA	NA	NA	1.26142e-05	3.29736e-05	0.00061741	6.34563e-06	NA	6.41572e-05	NA	1.19929e-05	NA	0.00114836	8.78181e-06	0.000160829	1.27154e-05	5.56279e-06
snrk3.15.1_FN_3	mic	normI	2.65162e-05	0.00075668	0.000674209	1.68838e-05	0.000330601	1.37279e-05	NA	4.94295e-06	1.93002e-05	6.98522e-06	2.64613e-05	0.000107704	NA	1.17367e-05	NA	2.68031e-05	6.85948e-05	0.000768784	2.0769e-05	0.000127026	2.4693e-05	NA	0.000164129	NA	9.43852e-05	1.89584e-05	5.70467e-06	7.96274e-05	NA	4.8011e-06	2.4525e-05	NA	NA	NA	1.03947e-05	0.000637221	NA	NA	NA	NA	NA	NA	0.000970782	6.82405e-06	0.000175296	2.88263e-05	1.65249e-05
snrk3.15.1_FN_4	sol	normI	1.37398e-05	8.22143e-05	NA	NA	8.00811e-05	NA	NA	6.87957e-06	NA	2.18079e-05	NA	NA	NA	3.9166e-06	NA	2.05991e-05	5.04044e-05	0.000679831	NA	7.98779e-05	NA	3.59284e-06	6.67592e-05	3.03887e-06	7.74254e-05	3.31997e-05	NA	7.98295e-05	NA	NA	NA	4.58061e-05	6.72623e-05	NA	NA	0.00042702	NA	NA	NA	9.5541e-06	NA	2.79135e-06	NA	8.60793e-05	NA	4.74672e-05	NA
snrk3.15.1_FN_5	sol	normI	1.3606e-05	7.8381e-05	NA	NA	5.57059e-05	NA	NA	NA	NA	1.70073e-05	NA	NA	NA	NA	NA	1.56452e-05	7.39025e-05	0.000483374	NA	9.36089e-06	NA	4.1584e-06	4.52678e-05	4.10806e-06	4.43772e-05	2.64168e-05	NA	0.000195323	NA	NA	NA	8.24288e-05	5.46314e-05	NA	NA	0.00105914	NA	NA	NA	7.15312e-06	NA	7.42684e-06	NA	9.54985e-05	NA	5.26816e-05	NA
snrk3.15.1_FN_6	sol	normI	NA	3.94547e-05	NA	NA	3.20768e-05	NA	NA	NA	NA	2.1545e-05	NA	NA	NA	NA	6.80601e-06	2.1572e-05	7.55377e-05	7.04166e-05	NA	3.46128e-05	NA	5.64831e-06	4.79411e-05	NA	5.82772e-05	3.48563e-05	NA	0.000110487	NA	NA	NA	5.68156e-05	5.92376e-05	NA	NA	0.000413207	NA	NA	NA	8.70926e-06	NA	7.5082e-06	NA	0.000103567	NA	4.54251e-05	NA
Col-0_-S_1	mic	normI	NA	9.98897e-05	0.000486006	NA	5.8377e-05	NA	NA	NA	1.60508e-05	NA	NA	6.76618e-05	1.65559e-05	6.56139e-05	NA	3.4294e-05	0.000106802	2.93813e-05	3.93249e-05	0.000135376	NA	NA	0.000110494	NA	0.000130188	NA	2.2158e-05	2.058e-05	NA	NA	NA	NA	NA	NA	1.37583e-05	0.000891065	0.000198382	NA	5.07805e-05	NA	NA	NA	0.000140632	1.50303e-05	NA	3.90405e-05	NA
Col-0_-S_2	mic	normI	7.23996e-06	0.000120012	0.000525401	2.6765e-05	9.48546e-05	NA	NA	NA	NA	1.12461e-05	1.14456e-05	0.0001024	NA	4.34247e-05	NA	3.9277e-05	7.4788e-05	3.57239e-05	3.57889e-05	0.000223729	8.87595e-06	NA	0.000135123	NA	0.000135725	8.98296e-06	9.7245e-06	9.07919e-05	1.31992e-05	NA	NA	2.63431e-05	NA	NA	2.29275e-05	0.000675503	NA	NA	4.9222e-05	NA	NA	NA	0.000828152	NA	0.000147705	3.00565e-05	1.70148e-05
Col-0_-S_3	mic	normI	1.21915e-05	8.11362e-05	0.000495694	NA	0.000108073	NA	NA	1.6102e-06	7.46495e-06	8.67112e-06	NA	7.24933e-05	NA	4.73068e-05	NA	5.03081e-05	3.09828e-05	4.48271e-05	2.53512e-05	0.000268593	8.40909e-06	NA	0.000114511	NA	0.000180526	2.76512e-05	1.19602e-05	9.66101e-05	NA	1.29626e-05	NA	NA	NA	NA	1.39982e-05	0.000958531	NA	NA	5.18512e-05	NA	1.40556e-05	NA	0.000760827	1.31905e-05	9.46885e-05	1.92172e-05	3.96739e-06
Col-0_-S_4	sol	normI	NA	8.34549e-06	NA	NA	1.55188e-05	NA	NA	1.81098e-05	NA	1.82039e-05	NA	NA	NA	NA	1.28962e-05	3.67967e-05	0.000137605	0.000631344	NA	8.07487e-05	NA	7.44451e-06	3.98053e-05	NA	0.000118725	3.35796e-05	NA	9.08666e-05	NA	NA	NA	0.00011229	6.29942e-05	NA	NA	0.000727463	NA	NA	NA	NA	NA	9.84138e-06	4.63922e-05	0.000145681	NA	8.25925e-05	NA
Col-0_-S_5	sol	normI	NA	NA	NA	NA	1.70826e-05	NA	NA	2.27712e-05	NA	1.66907e-05	NA	NA	NA	1.79906e-05	NA	3.22132e-05	8.76846e-05	0.000591061	NA	6.1579e-05	NA	4.56937e-06	6.65032e-05	3.92663e-06	0.000107058	3.86399e-05	NA	0.000116173	NA	NA	NA	0.000121653	4.05523e-05	NA	NA	0.000636239	NA	NA	NA	7.85908e-06	NA	8.1088e-06	6.474e-05	0.000147762	NA	8.4147e-05	NA
Col-0_-S_6	sol	normI	NA	1.26445e-05	NA	NA	2.71826e-05	NA	NA	1.31474e-05	NA	1.92412e-05	NA	NA	NA	1.55882e-05	NA	3.30373e-05	0.000109866	0.000555348	NA	3.79929e-05	NA	6.08551e-06	5.26292e-05	3.02586e-06	0.000100555	4.15624e-05	NA	0.000226385	NA	NA	NA	0.000131675	0.000107789	NA	NA	0.00189981	NA	NA	NA	5.66042e-06	NA	1.06987e-05	NA	0.000142382	NA	7.77572e-05	NA
snrk3.15.1_-S_1	mic	normI	7.83078e-06	0.000103834	0.000712952	NA	0.000126323	NA	NA	1.86667e-06	NA	7.90176e-06	NA	0.000131587	NA	4.22238e-05	NA	5.05098e-05	7.80136e-05	0.0011367	2.67303e-05	0.000255446	1.08831e-05	NA	0.000181253	NA	0.000181705	1.76432e-05	1.35291e-05	6.15843e-05	1.52579e-05	NA	NA	NA	NA	NA	1.87402e-05	0.000928373	NA	NA	NA	NA	4.15894e-05	NA	0.000617536	8.87435e-06	0.000126571	1.42459e-05	4.82112e-06
snrk3.15.1_-S_2	mic	normI	NA	8.50425e-05	0.000946292	NA	7.67378e-05	NA	NA	NA	NA	NA	NA	7.7153e-05	NA	NA	NA	5.16705e-05	2.24457e-05	0.00106502	NA	0.000250056	NA	NA	0.000222159	NA	9.14403e-05	NA	NA	NA	NA	NA	NA	NA	NA	NA	NA	0.000756695	NA	NA	NA	NA	NA	NA	0.000871711	NA	8.47845e-05	NA	NA
snrk3.15.1_-S_3	mic	normI	1.5104e-05	9.0356e-05	0.000464138	1.72202e-05	0.000127163	NA	2.20043e-06	2.63719e-06	4.7984e-06	6.10481e-06	1.68811e-05	7.58494e-05	NA	5.61894e-05	NA	4.05435e-05	2.4715e-05	0.00103257	1.73462e-05	0.000250334	7.97201e-06	NA	0.000158291	NA	0.000103522	9.68439e-06	1.14031e-05	5.90318e-05	1.12766e-05	1.99373e-05	NA	2.41321e-05	NA	NA	7.39602e-06	0.000872248	NA	1.26296e-05	4.18827e-05	NA	1.29312e-05	NA	0.000919448	7.28279e-06	0.000116677	1.52126e-05	NA
snrk3.15.1_-S_4	sol	normI	NA	1.86736e-05	NA	NA	1.73275e-05	NA	NA	NA	NA	2.77395e-05	NA	NA	NA	1.6797e-05	2.79977e-06	1.56278e-05	8.89255e-05	7.43996e-05	NA	5.39336e-05	NA	5.88364e-06	2.32269e-05	NA	0.000101446	2.78602e-05	NA	0.000139288	NA	NA	NA	8.58923e-05	8.62348e-05	NA	NA	0.000557232	NA	NA	NA	NA	NA	1.10475e-05	1.71689e-05	0.000163787	NA	7.72138e-05	NA
snrk3.15.1_-S_5	sol	normI	NA	3.35928e-05	NA	NA	4.97774e-05	1.276e-05	NA	2.72679e-05	NA	1.82246e-05	NA	NA	NA	7.0067e-06	NA	3.18403e-05	6.50333e-05	0.000669759	NA	7.22855e-05	NA	5.67137e-06	7.01143e-06	8.16197e-07	0.000135677	4.33537e-05	NA	0.000133837	NA	NA	NA	5.8145e-05	6.61764e-05	NA	NA	0.000634959	NA	NA	NA	5.68585e-06	NA	8.3588e-06	5.54475e-05	0.000159634	NA	5.66779e-05	NA
snrk3.15.1_-S_6	sol	normI	NA	6.43014e-05	NA	NA	5.46079e-05	NA	NA	4.63902e-06	NA	3.27671e-05	NA	NA	NA	7.87597e-06	NA	2.47075e-05	7.48199e-05	0.000523435	NA	3.77568e-05	NA	5.17391e-06	2.51204e-05	NA	9.77041e-05	2.92365e-05	NA	0.000111395	NA	NA	NA	9.597e-05	9.01365e-05	NA	NA	0.000704223	NA	NA	NA	8.14515e-06	NA	1.08479e-05	3.985e-05	0.000123251	NA	8.02036e-05	NA
[truncated: 5,000 more columns]

## Sheet: MV imputed norm intensity mic 
sampleID	fraction	dataType	AT1G01080.2_AT1G01080.1_AT1G01080.3	AT1G01090.1	AT1G01100.4_AT1G01100.2_AT1G01100.1_AT1G01100.3	AT1G01170.2_AT1G01170.1	AT1G01320.2_AT1G01320.3_AT1G01320.1	AT1G01440.1	AT1G01453.1_AT1G01453.2	AT1G01470.1	AT1G01510.1	AT1G01610.1	AT1G01630.1	AT1G01750.1_AT1G01750.2	AT1G01790.2_AT1G01790.1	AT1G01800.2_AT1G01800.1	AT1G01820.1	AT1G01910.4_AT1G01910.2_AT1G01910.1_AT1G01910.5_AT1G01910.3	AT1G01930.1	AT1G01960.1	AT1G02080.2_AT1G02080.3_AT1G02080.1	AT1G02090.1_AT1G02090.2_AT1G02090.3	AT1G02120.1_AT1G02120.3_AT1G02120.2	AT1G02140.1	AT1G02145.2_AT1G02145.4_AT1G02145.1_AT1G02145.3	AT1G02150.1	AT1G02410.3_AT1G02410.2_AT1G02410.1	AT1G02500.2_AT1G02500.1_REV__AT3G17530.1_REV__AT4G22180.1	AT1G02560.1	AT1G02690.1_AT1G02690.2	AT1G02780.1	AT1G02816.1	AT1G02840.5_AT1G02840.4_AT1G02840.3_AT1G02840.2_AT1G02840.1_AT4G02430.1_AT4G02430.3_AT4G02430.4	AT1G02880.2_AT1G02880.3_AT1G02880.6_AT1G02880.4_AT1G02880.5_AT1G02880.1_AT2G44750.1_AT2G44750.2	AT1G02910.1_AT1G02910.2	AT1G02920.1	AT1G02930.2_AT1G02930.1	AT1G03030.2_AT1G03030.1	AT1G03060.3_AT1G03060.4_AT1G03060.2_AT1G03060.1	AT1G03080.3_AT1G03080.2_AT1G03080.1	AT1G03110.1	AT1G03140.1	AT1G03150.1	AT1G03160.3_AT1G03160.2_AT1G03160.1_AT1G03160.4	AT1G03280.3_AT1G03280.2_AT1G03280.1	AT1G03330.1	AT1G03475.1_AT4G03205.1_AT4G03205.2	AT1G03600.1	AT1G03630.2_AT1G03630.1
Col-0_FN_1	mic	impRF(normI)	3.75637e-05	0.000309981	0.000713452	1.3558e-05	0.000442486	3.5326543e-06	9.06814e-06	9.72628e-06	1.86852e-05	7.75185e-05	3.53974e-05	3.7685362e-05	7.78922e-05	0.000991381	1.48901e-05	0.000175672	9.82759e-06	8.53645e-05	4.83296e-05	2.82534e-05	1.04011159e-05	6.89375e-05	1.04913224e-05	5.95942e-05	1.37052188e-05	0.000659522	1.04283e-05	1.6801818e-05	0.000675889	9.3141807e-06	0.000160548	6.7206e-06	1.8992e-05	0.00110454	0.000432664	7.37967e-06	1.56388e-05	4.047e-05	8.5650056e-06	2.02494e-05	6.23734e-06	1.09607e-05	7.9425586e-06	2.2065e-05	2.91796e-05	0.000158263	4.05871e-05
Col-0_FN_2	mic	impRF(normI)	2.48038e-05	0.000553257	0.000634901	1.9464675e-05	0.000372134	3.6125281e-06	6.93627e-06	1.05147e-05	1.38316e-05	9.46805e-05	7.21176e-05	3.03422e-05	7.53071e-05	4.05944e-05	2.06722e-05	0.000114597	1.39681e-05	3.70547e-05	6.73843e-05	1.35851e-05	1.04811679e-05	5.85743e-05	8.49729e-06	5.97004e-05	6.43787e-06	0.000629156	4.0499481e-05	1.34409e-05	0.000570681	7.96456e-06	0.000159263	9.57042e-06	1.30985046e-05	0.000996388	0.000276486	1.1427e-05	5.75186e-06	2.7478e-05	8.1163565e-06	1.1271e-05	6.39114e-06	1.53811e-05	7.3520852e-06	2.66702e-05	2.33519e-05	0.000201597	8.03559e-06
Col-0_FN_3	mic	impRF(normI)	2.34648e-05	0.000397963	0.000867753	1.9868064e-05	0.000347738	3.2993802e-06	6.93597e-06	8.17289e-06	1.5783e-05	7.42381e-05	5.56732e-05	4.31831e-05	7.0989e-05	0.000943846	1.72882e-05	9.75844e-05	9.90091e-06	2.99758e-05	7.40479e-05	3.16298e-05	1.17209599e-05	7.75143e-05	1.09940473e-05	4.5984e-05	1.33718783e-05	0.000518152	3.9225793e-05	1.6172569e-05	0.000801847	9.18774e-06	0.00011855	8.62022e-06	1.59765e-05	0.0012436	0.000421619	1.78621e-05	3.60752e-05	3.49632e-05	8.5443032e-06	1.06579e-05	1.09613353e-05	1.73781e-05	1.1804e-05	2.44112e-05	6.72154e-05	0.00023195	1.56151e-05
snrk3.15.1_FN_3	mic	impRF(normI)	2.65162e-05	0.00075668	0.000674209	1.68838e-05	0.000330601	4.94295e-06	1.93002e-05	6.98522e-06	2.64613e-05	0.000107704	1.17367e-05	2.68031e-05	6.85948e-05	0.000768784	2.0769e-05	0.000127026	2.4693e-05	0.000164129	9.43852e-05	1.89584e-05	5.70467e-06	7.96274e-05	1.05912304e-05	4.8011e-06	1.03947e-05	0.000637221	4.3238074e-05	1.6180991e-05	0.000970782	6.82405e-06	0.000175296	2.88263e-05	1.65249e-05	0.00118247	0.000358114	1.02454e-05	2.58247e-05	1.99552e-05	6.30111e-06	2.51567657e-05	1.45966e-05	1.85595e-05	5.87281e-06	1.97014e-05	7.81369e-05	0.000222047	8.07991e-06
snrk3.15.1_FN_1	mic	impRF(normI)	3.40891e-05	0.000242984	0.000710345	1.55007e-05	0.000521081	4.71711e-06	7.79197e-06	1.22245e-05	1.74181e-05	0.000102176	3.53691e-05	3.79529e-05	0.000101356	3.53829e-05	2.87997e-05	0.000180474	1.73053e-05	0.000157548	0.000209762	2.78028e-05	1.2094e-05	7.78189e-05	9.22767e-06	0.00012495	4.90312e-06	0.000634178	4.0887254e-05	1.4978e-05	0.0011454	1.23418e-05	0.000281849	1.39408e-05	7.91367e-06	0.00111123	0.000323842	8.8317e-06	4.57739e-05	9.73524e-06	7.26423e-06	4.73962e-05	1.52536e-05	1.97385e-05	9.22452e-06	3.11572e-05	1.00442e-05	0.000239194	1.18519e-05
snrk3.15.1_FN_2	mic	impRF(normI)	2.11277e-05	0.000562471	0.000694209	2.64789e-05	0.000407912	3.10093e-06	7.19992e-06	7.85492e-06	1.6118e-05	0.000101542	3.87889e-05	3.30159e-05	0.00010406	0.000804144	2.76167e-05	0.000160549	1.07403e-05	0.0001082	0.000200566	1.54222e-05	1.06564e-05	6.10781e-05	9.98419e-06	6.75778e-05	3.29736e-05	0.00061741	6.41572e-05	1.19929e-05	0.00114836	8.78181e-06	0.000160829	1.27154e-05	5.56279e-06	0.00104562	0.000225532	1.6542e-05	5.79495e-05	2.0736e-05	6.45016e-06	3.26321e-05	1.42492e-05	1.67624e-05	4.30152e-06	2.14462e-05	3.88004e-05	0.000164947	1.26472e-05
Col-0_-S_1	mic	impRF(normI)	1.49355734e-05	9.98897e-05	0.000486006	2.1629007e-05	5.8377e-05	2.9249408e-06	1.60508e-05	8.6133802e-06	1.648936e-05	6.76618e-05	6.56139e-05	3.4294e-05	0.000106802	2.93813e-05	3.93249e-05	0.000135376	1.1501378e-05	0.000110494	0.000130188	1.89827142e-05	2.2158e-05	2.058e-05	1.23366554e-05	3.4039015e-05	1.37583e-05	0.000891065	5.07805e-05	1.9064268e-05	0.000140632	1.50303e-05	0.000137708	3.90405e-05	1.23733542e-05	0.0015301	0.000518056	1.55604e-05	2.97361576e-05	4.29269e-05	8.69198e-06	1.92542049e-05	9.57473e-06	2.18975e-05	6.07593e-06	2.87101e-05	8.10766e-06	0.000187164	1.27132429e-05
Col-0_-S_2	mic	impRF(normI)	7.23996e-06	0.000120012	0.000525401	2.6765e-05	9.48546e-05	2.659743e-06	9.7969306e-06	1.12461e-05	1.14456e-05	0.0001024	4.34247e-05	3.9277e-05	7.4788e-05	3.57239e-05	3.57889e-05	0.000223729	8.87595e-06	0.000135123	0.000135725	8.98296e-06	9.7245e-06	9.07919e-05	1.31992e-05	3.7355996e-05	2.29275e-05	0.000675503	4.9222e-05	1.8715726e-05	0.000828152	1.1433409e-05	0.000147705	3.00565e-05	1.70148e-05	0.00115144	0.000324019	1.32030219e-05	3.22431536e-05	2.61675e-05	1.3666e-05	1.13454e-05	2.08618e-05	1.32689e-05	6.9301163e-06	4.13589e-05	2.3591e-05	0.000135744	8.27962e-06
Col-0_-S_3	mic	impRF(normI)	1.21915e-05	8.11362e-05	0.000495694	2.1586372e-05	0.000108073	1.6102e-06	7.46495e-06	8.67112e-06	1.6283708e-05	7.24933e-05	4.73068e-05	5.03081e-05	3.09828e-05	4.48271e-05	2.53512e-05	0.000268593	8.40909e-06	0.000114511	0.000180526	2.76512e-05	1.19602e-05	9.66101e-05	1.22896165e-05	1.29626e-05	1.39982e-05	0.000958531	5.18512e-05	1.40556e-05	0.000760827	1.31905e-05	9.46885e-05	1.92172e-05	3.96739e-06	0.00150231	0.000499221	1.33329128e-05	1.52951e-05	3.33003e-05	1.118e-05	8.65531e-06	6.01097e-06	1.5914732e-05	7.0907648e-06	4.1528e-05	3.22854e-05	0.000132429	1.23592808e-05
snrk3.15.1_-S_1	mic	impRF(normI)	7.83078e-06	0.000103834	0.000712952	2.0813767e-05	0.000126323	1.86667e-06	1.02547165e-05	7.90176e-06	1.707874e-05	0.000131587	4.22238e-05	5.05098e-05	7.80136e-05	0.0011367	2.67303e-05	0.000255446	1.08831e-05	0.000181253	0.000181705	1.76432e-05	1.35291e-05	6.15843e-05	1.52579e-05	4.34421e-05	1.87402e-05	0.000928373	4.659677e-05	4.15894e-05	0.000617536	8.87435e-06	0.000126571	1.42459e-05	4.82112e-06	0.00121503	0.000500845	1.38853e-05	3.32294314e-05	1.90008e-05	1.36327e-05	3.70117e-05	7.0806e-06	1.93295e-05	8.49164e-06	3.22994e-05	1.88935e-05	0.000101051	1.01858e-05
snrk3.15.1_-S_2	mic	impRF(normI)	1.81905988e-05	8.50425e-05	0.000946292	1.9655522e-05	7.67378e-05	3.0519249e-06	9.2071954e-06	8.2321971e-06	1.6714624e-05	7.7153e-05	4.5931718e-05	5.16705e-05	2.24457e-05	0.00106502	2.2884103e-05	0.000250056	1.12040219e-05	0.000222159	9.14403e-05	1.905741e-05	1.14510995e-05	6.8372391e-05	1.15053124e-05	3.6410687e-05	1.34943671e-05	0.000756695	4.206449e-05	1.8623826e-05	0.000871711	9.5921754e-06	8.47845e-05	1.8109029e-05	1.23498635e-05	0.00115125	0.00032294	1.27041549e-05	4.19468e-05	3.26528116e-05	9.163938e-06	2.17460541e-05	1.12631811e-05	1.33319e-05	7.3916592e-06	2.9042962e-05	3.01286522e-05	6.3797e-05	1.30094107e-05
snrk3.15.1_-S_3	mic	impRF(normI)	1.5104e-05	9.0356e-05	0.000464138	1.72202e-05	0.000127163	2.63719e-06	4.7984e-06	6.10481e-06	1.68811e-05	7.58494e-05	5.61894e-05	4.05435e-05	2.4715e-05	0.00103257	1.73462e-05	0.000250334	7.97201e-06	0.000158291	0.000103522	9.68439e-06	1.14031e-05	5.90318e-05	1.12766e-05	1.99373e-05	7.39602e-06	0.000872248	4.18827e-05	1.29312e-05	0.000919448	7.28279e-06	0.000116677	1.52126e-05	9.452427e-06	0.00138382	0.000370795	9.6555e-06	4.51457e-05	4.76408e-05	7.91424e-06	2.10644e-05	2.50605e-05	1.596727e-05	5.98291e-06	3.84204e-05	1.5561e-05	0.000121998	1.45818e-05
[truncated: 3,987 more columns]

## Sheet: MV imputed norm intensity sol
sampleID	fraction	dataType	AT1G01090.1	AT1G01320.2_AT1G01320.3_AT1G01320.1	AT1G01440.1	AT1G01470.1	AT1G01630.1	AT1G01750.1_AT1G01750.2	AT1G01790.2_AT1G01790.1	AT1G01800.2_AT1G01800.1	AT1G01910.4_AT1G01910.2_AT1G01910.1_AT1G01910.5_AT1G01910.3	AT1G01950.4_AT1G01950.2_AT1G01950.1_AT1G01950.3	AT1G01960.1	AT1G02080.2_AT1G02080.3_AT1G02080.1	AT1G02090.1_AT1G02090.2_AT1G02090.3	AT1G02140.1	AT1G02305.1_AT1G02300.1	AT1G02330.1	AT1G02500.2_AT1G02500.1_REV__AT3G17530.1_REV__AT4G22180.1	AT1G02640.1	AT1G02700.1	AT1G02816.1	AT1G02880.2_AT1G02880.3_AT1G02880.6_AT1G02880.4_AT1G02880.5_AT1G02880.1_AT2G44750.1_AT2G44750.2	AT1G02920.1	AT1G02930.2_AT1G02930.1	AT1G03030.2_AT1G03030.1	AT1G03090.2_AT1G03090.1	AT1G03110.1	AT1G03150.1	AT1G03220.1	AT1G03310.2_AT1G03310.1	AT1G03330.1	AT1G03457.1_AT1G03457.2	AT1G03475.1_AT4G03205.1_AT4G03205.2	AT1G03600.1	AT1G03630.2_AT1G03630.1	AT1G03680.1	AT1G03760.1	AT1G03830.1_AT1G03830.2	AT1G03950.1	AT1G04040.1	AT1G04080.4_AT1G04080.1_AT1G04080.3_AT1G04080.5_AT1G04080.2	AT1G04130.1	AT1G04170.2_AT1G04170.1	AT1G04280.2_AT1G04280.1	AT1G04290.2_AT1G04290.1	AT1G04350.1	AT1G04410.1	AT1G04420.1
Col-0_FN_4	sol	impRF(normI)	8.00261e-05	3.50721e-05	1.18359656e-05	1.06704e-05	9.48045819999999e-06	2.08537e-05	2.88155e-05	7.71817e-05	2.19972e-05	4.8194077e-06	4.71473569e-05	0.000344167	5.76521e-05	3.13041e-05	2.39101e-05	4.04096e-05	0.000439068	1.42807e-05	7.9811234e-06	0.000128489	5.00837e-05	0.0114889	1.8118128e-05	0.000296997	1.8838344e-05	3.3111e-05	2.8706608e-05	4.72559e-05	2.22285e-06	0.000106038	3.22435e-05	0.000427028	0.00235675	2.59194e-05	0.000197066	2.013093e-05	4.52466e-05	1.30504e-05	0.000115704	0.000199143	1.07335e-05	4.91942e-05	1.00211142e-05	9.4101091e-06	1.9513397e-05	0.00465531	3.11736e-05
Col-0_FN_5	sol	impRF(normI)	7.42978e-05	7.27594e-05	7.12998e-06	1.82392e-05	9.7894219e-06	2.55682e-05	4.99713e-05	0.000105464	3.76177e-05	5.40681e-06	7.49541e-05	5.74231e-05	4.24286e-05	0.000178622	5.05137e-05	4.61511e-05	0.000910831	1.33096e-05	7.1938215e-06	7.25861e-05	7.68809e-05	0.00942071	1.9195235e-05	0.000182387	1.8121433e-05	3.38317e-05	1.06913e-05	6.12191e-05	1.30524e-05	0.000103821	3.0577294e-05	0.000310049	0.00195697	2.81629e-05	0.000211668	2.0641608e-05	2.62885e-05	0.000241889	7.28329e-05	0.000224237	1.50585e-05	4.76517e-05	1.1535e-05	1.11638e-05	1.14458e-05	0.00312412	2.01089e-05
Col-0_FN_6	sol	impRF(normI)	6.27201e-05	6.25832e-05	8.32388e-06	2.30057e-05	9.9052614e-06	2.14654e-05	8.17888e-05	9.14974e-05	3.76806e-05	3.47263e-06	1.40619e-05	4.1419e-05	3.83222e-05	0.000154168	5.57293e-05	6.66782e-05	0.000688191	1.22696e-05	8.11291e-06	7.35365e-05	6.43257e-05	0.0120125	1.8389539e-05	0.000208685	1.57093e-05	1.65196e-05	3.41289e-05	6.54273e-05	1.63372e-05	4.13008e-05	3.4561e-05	0.00040844	0.0027494	2.6324e-05	0.000274473	2.00408e-05	8.68236e-05	0.000315194	8.75206e-05	0.000151554	1.38821e-05	1.93531e-05	1.00863985e-05	9.0306321e-06	1.6143e-05	0.00351856	2.50501e-05
snrk3.15.1_FN_4	sol	impRF(normI)	8.22143e-05	8.00811e-05	6.87957e-06	2.18079e-05	3.9166e-06	2.05991e-05	5.04044e-05	0.000679831	7.98779e-05	3.59284e-06	6.67592e-05	7.74254e-05	3.31997e-05	7.98295e-05	4.58061e-05	6.72623e-05	0.00042702	9.5541e-06	2.79135e-06	8.60793e-05	4.74672e-05	0.00854359	1.8727e-05	0.000161072	1.55876e-05	2.92955e-05	4.60644e-05	8.19241e-05	2.57295e-05	8.32205e-05	1.66436e-05	0.000276474	0.00134109	2.5447e-05	0.000135763	1.9835535e-05	2.84127e-05	0.000236557	0.000133697	0.000219941	8.76998e-06	4.43046e-05	8.78546e-06	1.12331e-05	2.38647e-05	0.00250111	1.62097e-05
snrk3.15.1_FN_5	sol	impRF(normI)	7.8381e-05	5.57059e-05	1.01263998e-05	1.70073e-05	9.662846e-06	1.56452e-05	7.39025e-05	0.000483374	9.36089e-06	4.1584e-06	4.52678e-05	4.43772e-05	2.64168e-05	0.000195323	8.24288e-05	5.46314e-05	0.00105914	7.15312e-06	7.42684e-06	9.54985e-05	5.26816e-05	0.0126385	1.00482e-05	0.000212973	3.04567e-05	3.90446e-05	2.05035e-05	5.98741e-05	1.728e-05	9.04735e-05	2.18086e-05	0.000389812	0.0018461	2.34212e-05	0.000143252	2.31989e-05	4.80318e-05	3.46207e-05	0.000151862	0.000156799	1.74806e-05	4.39052e-05	1.08647e-05	8.44851e-06	2.10815e-05	0.00378608	4.51946e-05
snrk3.15.1_FN_6	sol	impRF(normI)	3.94547e-05	3.20768e-05	1.09070297e-05	2.1545e-05	9.2677959e-06	2.1572e-05	7.55377e-05	7.04166e-05	3.46128e-05	5.64831e-06	4.79411e-05	5.82772e-05	3.48563e-05	0.000110487	5.68156e-05	5.92376e-05	0.000413207	8.70926e-06	7.5082e-06	0.000103567	4.54251e-05	0.0124591	1.00306e-05	0.000310651	1.80472e-05	3.98613e-05	3.24727e-05	4.58409e-05	1.03154e-05	8.55263e-05	3.61029e-05	0.000510766	0.00208487	2.40838e-05	0.000221473	2.08359e-05	4.98677e-05	0.000237961	0.000250057	0.000166076	1.2368e-05	2.32657e-05	9.55363e-06	9.41551e-06	1.77574e-05	0.00315592	2.09298e-05
Col-0_-S_4	sol	impRF(normI)	8.34549e-06	1.55188e-05	1.81098e-05	1.82039e-05	1.21719165e-05	3.67967e-05	0.000137605	0.000631344	8.07487e-05	7.44451e-06	3.98053e-05	0.000118725	3.35796e-05	9.08666e-05	0.00011229	6.29942e-05	0.000727463	8.36652700000001e-06	9.84138e-06	0.000145681	8.25925e-05	0.00810934	4.52158e-05	0.000304211	1.9254374e-05	2.08411786e-05	3.35508e-05	6.06731e-05	1.12392515e-05	0.000101544	5.31048e-05	0.00025897	0.00118984	1.3505e-05	0.000132803	1.9951542e-05	3.52320884e-05	0.000269946	0.000128126	5.62393e-05	1.14125e-05	1.43021e-05	1.21068e-05	8.3841046e-06	2.04462e-05	0.00428966	1.40178e-05
Col-0_-S_5	sol	impRF(normI)	2.90804933e-05	1.70826e-05	2.27712e-05	1.66907e-05	1.79906e-05	3.22132e-05	8.76846e-05	0.000591061	6.1579e-05	4.56937e-06	6.65032e-05	0.000107058	3.86399e-05	0.000116173	0.000121653	4.05523e-05	0.000636239	7.85908e-06	8.1088e-06	0.000147762	8.4147e-05	0.010103	2.00729e-05	0.000300906	1.940918e-05	2.12018061e-05	1.30115e-05	3.95257e-05	5.30165e-06	8.77401e-05	3.64646e-05	0.000289121	0.00131565	1.3905e-05	0.000171367	2.0349e-05	3.0733237e-05	0.000336338	0.000150321	0.000183381	1.11137e-05	3.4641e-05	1.02295367e-05	8.293575e-06	2.89087e-05	0.00356184	2.84772e-05
Col-0_-S_6	sol	impRF(normI)	1.26445e-05	2.71826e-05	1.31474e-05	1.92412e-05	1.55882e-05	3.30373e-05	0.000109866	0.000555348	3.79929e-05	6.08551e-06	5.26292e-05	0.000100555	4.15624e-05	0.000226385	0.000131675	0.000107789	0.00189981	5.66042e-06	1.06987e-05	0.000142382	7.77572e-05	0.00852984	1.98217e-05	0.000209245	1.988529e-05	1.26618e-05	3.38822e-05	4.2213e-05	1.32176e-05	7.92868e-05	3.10548e-05	0.00030813	0.0012569	2.19097e-05	0.000125323	2.62268e-05	3.59046662e-05	0.000357412	0.000114675	0.000196514	1.57899e-05	5.29625e-05	7.85587e-06	8.1227358e-06	2.90095e-05	0.0038405	3.45856e-05
snrk3.15.1_-S_4	sol	impRF(normI)	1.86736e-05	1.73275e-05	1.60910971e-05	2.77395e-05	1.6797e-05	1.56278e-05	8.89255e-05	7.43996e-05	5.39336e-05	5.88364e-06	2.32269e-05	0.000101446	2.78602e-05	0.000139288	8.58923e-05	8.62348e-05	0.000557232	8.64926710000001e-06	1.10475e-05	0.000163787	7.72138e-05	0.0107853	2.53323e-05	0.000311502	2.5453e-05	2.1886027e-05	2.6312546e-05	4.8882e-05	1.20879915e-05	5.45666e-05	5.54593e-05	0.000253309	0.000961316	1.43729e-05	0.00016105	2.04098e-05	3.83114e-05	0.000358032	0.000344726	1.46803e-05	1.51898e-05	1.85922e-05	1.00225087e-05	8.0340402e-06	3.73612e-05	0.00413306	3.94133e-05
snrk3.15.1_-S_5	sol	impRF(normI)	3.35928e-05	4.97774e-05	2.72679e-05	1.82246e-05	7.0067e-06	3.18403e-05	6.50333e-05	0.000669759	7.22855e-05	5.67137e-06	7.01143e-06	0.000135677	4.33537e-05	0.000133837	5.8145e-05	6.61764e-05	0.000634959	5.68585e-06	8.3588e-06	0.000159634	5.66779e-05	0.0103988	2.77907e-05	0.00026952	1.06775e-05	2.32209433e-05	2.26563e-05	6.20322e-05	2.1708e-05	0.000110894	3.32323e-05	0.000188042	0.000779469	1.8088e-05	0.000117921	1.29954e-05	4.90022e-06	0.000237202	0.000143732	0.000252171	1.19707e-05	4.69487e-05	1.01048365e-05	6.79972e-06	1.9758e-05	0.00392386	1.20167e-05
snrk3.15.1_-S_6	sol	impRF(normI)	6.43014e-05	5.46079e-05	4.63902e-06	3.27671e-05	7.87597e-06	2.47075e-05	7.48199e-05	0.000523435	3.77568e-05	5.17391e-06	2.51204e-05	9.77041e-05	2.92365e-05	0.000111395	9.597e-05	9.01365e-05	0.000704223	8.14515e-06	1.08479e-05	0.000123251	8.02036e-05	0.00954911	2.3559e-05	0.000251356	1.40425e-05	9.99243e-06	1.61024e-05	4.58809e-05	1.39324725e-05	8.48834e-05	3.699396e-05	0.000329427	0.00130826	1.67358e-05	0.000140374	2.0380398e-05	1.46077e-05	2.40045e-05	0.000213837	0.000173279	1.18477e-05	4.849e-05	1.00360264e-05	6.56822e-06	1.29266e-05	0.0044453	3.68056e-05
[truncated: 2,889 more columns]
